# Supplementary material for: NEIL1 and NEIL2 Are Recruited as Potential Backup for OGG1 upon OGG1 Depletion or Inhibition by TH5487
Source: Int J Mol Sci. 2021 Apr 27;22(9):4542. doi: 10.3390/ijms22094542 (PMC8123590; doi:10.3390/ijms22094542)
Supplement: Supplementary file 1 [file ijms-22-04542-s001.zip]

Archive with 1 entries (1 files):
- ijms-1107644-supplementary.pdf
